# Supplementary material for: Digital inclusive finance, industrial structure, and economic growth: An empirical analysis of Beijing-Tianjin-Hebei region in China
Source: PLoS One. 2024 Mar 19;19(3):e0299206. doi: 10.1371/journal.pone.0299206 (PMC10950223; doi:10.1371/journal.pone.0299206)
Supplement: S1 Dataset — (XLSX) [file pone.0299206.s001.xlsx]

## Sheet: Sheet1
eara	year	GDP	DIF	Breadth	Depth	Digital	Ins	Open	Edu	Patent
Baoding	2011	9.92	3.81595	3.65377	4.01241	3.91142	0.537757	0.157004	4.99395	0.474668
Baoding	2012	10.02	4.47369	4.32731	4.5711	4.70791	0.556339	0.239017	4.82998	0.871665
Baoding	2013	10.1	4.8239	4.65862	4.88537	5.15179	0.758311	0.314811	4.96805	1.05142
Baoding	2014	10.16	4.90453	4.92718	4.82044	4.97293	0.782974	0.14842	4.94362	1.08045
Baoding	2015	10.22	5.09043	5.04735	4.92704	5.43634	1.21101	-0.198451	5.01801	1.30754
Baoding	2016	10.28	5.21906	5.12308	5.2258	5.47364	1.03064	0.19062	5.0164	1.41368
Baoding	2017	10.34	5.36995	5.26094	5.45705	5.5318	1.02737	0.215111	4.99024	1.54965
Baoding	2018	10.4	5.42349	5.34895	5.45044	5.5954	1.08964	0.157004	5.03327	1.93243
Baoding	2019	10.4679	5.47483	5.41664	5.48848	5.62476	1.01433	0.740808	5.2	1.94358
Baoding	2020	10.535	5.51561	5.48315	5.49358	5.6511	1.34191	0.683672	5.16277	2.43059
Beijing	2011	11.25	4.39173	4.56892	4.33768	3.60577	1.51031	1.05431	5.65807	3.00586
Beijing	2012	11.3	4.91067	5.03357	4.84127	4.53956	1.87219	1.04028	5.63914	3.19103
Beijing	2013	11.35	5.18722	5.198	5.21118	5.10394	1.87675	0.996949	5.62977	3.38394
Beijing	2014	11.4	5.2506	5.36635	5.14842	4.99084	1.8519	0.955511	5.62151	3.53772
Beijing	2015	11.45	5.40362	5.46214	5.26362	5.44133	1.87725	1.25846	5.61076	3.7605
Beijing	2016	11.51	5.49365	5.50827	5.45538	5.51312	1.87501	1.21491	5.61947	3.84177
Beijing	2017	11.58	5.59806	5.5639	5.67128	5.5706	1.85027	1.76644	5.60493	3.88643
Beijing	2018	11.64	5.65394	5.62725	5.65655	5.73302	1.86136	1.24416	5.6128	4.03153
Beijing	2019	11.7037	5.7082	5.69528	5.69602	5.77063	1.87757	1.01624	5.8	4.0967
Beijing	2020	11.7654	5.74287	5.73051	5.74547	5.77811	1.90454	0.991296	5.98	4.30923
Cangzhou	2011	10.45	3.81661	3.55962	3.9375	4.23178	0.265884	-0.301105	4.22101	0.144901
Cangzhou	2012	10.54	4.38677	4.29224	4.39358	4.63812	0.259496	-0.235722	4.25995	0.370273
Cangzhou	2013	10.62	4.78941	4.63609	4.83906	5.10909	0.25366	-0.162519	4.29882	0.584963
Cangzhou	2014	10.7	4.87596	4.9035	4.7376	5.00917	0.271966	-0.430783	4.26628	0.739513
Cangzhou	2015	10.77	5.05082	5.00756	4.85896	5.42711	0.262788	-0.287682	4.31142	1.10134
Cangzhou	2016	10.85	5.19351	5.08346	5.19901	5.4818	0.349924	-0.248461	4.64701	1.27649
Cangzhou	2017	10.9	5.32618	5.20368	5.4084	5.52917	0.369315	0.086178	4.38442	1.39258
Cangzhou	2018	10.96	5.37355	5.28927	5.38715	5.59031	0.437549	0.19062	4.29252	1.86511
Cangzhou	2019	11.028	5.42652	5.35429	5.44211	5.61016	0.516074	0.319741	4.5	1.88582
Cangzhou	2020	11.1023	5.48252	5.41925	5.48519	5.66287	0.678358	0.402109	4.81129	2.52224
Chengde	2011	10.26	3.80265	3.75864	3.92336	3.7077	0.693405	-1.17118	4.74873	-0.365876
Chengde	2012	10.36	4.39962	4.33821	4.54531	4.30663	0.708334	-0.446287	4.76787	-0.217837
Chengde	2013	10.44	4.79909	4.64852	4.83573	5.1312	0.802171	-1.77196	4.77628	-0.161795
Chengde	2014	10.52	4.87007	4.91786	4.69098	4.99782	0.731471	-0.415515	4.74504	-0.161892
Chengde	2015	10.57	5.07204	5.02854	4.85741	5.47189	0.732013	-0.634878	4.75834	0.336039
Chengde	2016	10.63	5.22178	5.10572	5.2042	5.55361	0.750425	-0.673345	4.80344	0.521584
Chengde	2017	10.7	5.35141	5.23149	5.42702	5.55884	0.885239	-2.04022	4.83548	0.775238
Chengde	2018	10.76	5.37208	5.32255	5.34716	5.55801	1.12193	-0.261365	4.90212	1.25626
Chengde	2019	10.8205	5.41597	5.38524	5.36423	5.59127	1.18433	-1.36433	5	1.28806
Chengde	2020	10.937	5.47949	5.45377	5.40359	5.67564	1.33534	-0.043509	5.12256	1.85911
Handan	2011	10.27	3.81507	3.45474	3.95585	4.36004	1.23727	0.41211	4.20672	-0.00208
Handan	2012	10.36	4.34068	4.25504	4.36856	4.53967	1.25546	0.48858	4.19678	0.224181
Handan	2013	10.43	4.75445	4.6467	4.70971	5.10273	1.2195	0.553885	4.17086	0.461917
Handan	2014	10.49	4.87053	4.91998	4.62644	5.07442	1.20441	0.565314	4.13868	0.468787
Handan	2015	10.54	5.05043	5.02237	4.79703	5.45468	1.20926	0.451076	4.12733	1.25381
Handan	2016	10.6	5.22414	5.13108	5.15838	5.5671	1.38994	0.652325	4.1018	0.797317
Handan	2017	10.67	5.35214	5.258	5.37756	5.57524	1.46937	0.760806	4.14944	0.940072
Handan	2018	10.73	5.38322	5.3396	5.33981	5.58058	1.47554	0.71784	4.14767	1.41188
Handan	2019	10.7999	5.43763	5.42336	5.36209	5.60231	1.47471	0.856764	4.4	1.44553
Handan	2020	10.8862	5.49767	5.49928	5.39235	5.66012	1.49466	0.936236	4.43359	1.97102
Hengshui	2011	9.91	3.67579	3.35026	3.89874	4.0563	0.440611	0.04879	3.7087	0.469683
Hengshui	2012	10	4.36131	4.19555	4.5183	4.54031	0.434814	0.113329	3.60559	0.778424
Hengshui	2013	10.09	4.74771	4.5713	4.81446	5.09031	0.44363	0.173953	3.54764	0.899709
Hengshui	2014	10.16	4.77102	4.80795	4.57316	4.95519	0.51727	0.139762	4.04081	0.874888
Hengshui	2015	10.24	5.0389	4.98189	4.87634	5.41423	0.514561	-0.174353	4.12117	1.23431
Hengshui	2016	10.31	5.18783	5.06978	5.2138	5.46543	0.539797	0.019803	3.556	1.30002
Hengshui	2017	10.38	5.32196	5.21023	5.40573	5.49623	0.801329	0.09531	3.64338	1.5426
Hengshui	2018	10.44	5.3847	5.29721	5.36319	5.65881	0.809647	0.207014	3.75963	1.75516
Hengshui	2019	10.5071	5.4461	5.36614	5.42091	5.70771	0.960402	0.217699	3.9	1.90628
Hengshui	2020	10.6216	5.50237	5.44302	5.46655	5.72888	1.04057	0.224228	3.99108	2.41122
Langfang	2011	10.45	4.13068	4.20245	4.20245	3.6517	0.682799	0.858662	5.47569	0.712213
Langfang	2012	10.53	4.65329	4.64766	4.69884	4.58476	0.688783	0.615186	5.46687	1.19938
Langfang	2013	10.61	4.98395	4.8938	5.05376	5.1264	0.682256	0.65752	5.27347	1.2718
Langfang	2014	10.69	5.0496	5.11072	4.88809	5.11066	0.715713	0.620577	5.28255	1.56193
Langfang	2015	10.77	5.2096	5.21118	5.03533	5.46069	0.719489	0.518794	5.83556	1.87043
Langfang	2016	10.85	5.32736	5.28664	5.30065	5.49264	0.760188	0.647103	5.57319	1.89071
Langfang	2017	10.89	5.46064	5.40237	5.5136	5.54515	0.764198	0.81978	5.55714	1.99741
Langfang	2018	10.93	5.51769	5.48476	5.49706	5.65235	0.863523	0.746688	5.4485	2.43981
Langfang	2019	10.9989	5.5686	5.54717	5.5356	5.68998	0.858457	0.868505	5.5	2.49105
Langfang	2020	10.9011	5.61178	5.59921	5.57258	5.71717	0.869667	0.602231	5.61464	2.89375
Qinhuangdao	2011	10.43	4.02714	4.11822	4.20842	2.89977	1.81222	1.31103	5.69969	1.21482
Qinhuangdao	2012	10.51	4.55535	4.57213	4.53303	4.53967	1.82595	1.24416	5.75173	1.37829
Qinhuangdao	2013	10.57	4.90912	4.82519	4.90305	5.15341	1.83087	1.37877	5.88066	1.51616
Qinhuangdao	2014	10.61	5.0105	5.05325	4.8932	5.06594	1.85309	1.1314	5.72285	1.45273
Qinhuangdao	2015	10.67	5.17638	5.15167	5.01017	5.48309	1.93927	0.963174	5.72026	2.28909
Qinhuangdao	2016	10.74	5.29543	5.21112	5.27369	5.56251	1.94257	1.17557	5.98637	2.34138
Qinhuangdao	2017	10.8	5.4171	5.31647	5.4871	5.58635	1.96611	1.51732	5.6318	2.27329
Qinhuangdao	2018	10.86	5.44964	5.38702	5.45828	5.61916	2.02521	1.48161	5.94902	2.21939
Qinhuangdao	2019	10.9278	5.49063	5.44442	5.48284	5.64183	2.02262	1.63522	6	2.31167
Qinhuangdao	2020	10.997	5.53271	5.50626	5.50129	5.66588	2.04878	1.68905	5.73203	2.63684
Shijiazhuang	2011	10.53	4.08177	4.12196	4.08698	3.92514	1.41034	-0.510826	5.93403	0.883481
Shijiazhuang	2012	10.61	4.58548	4.60717	4.55829	4.56122	1.41725	0.173953	5.94238	1.19963
Shijiazhuang	2013	10.69	4.94706	4.87908	4.92377	5.17734	1.46855	0.215111	5.94033	1.28597
Shijiazhuang	2014	10.76	5.0135	5.10212	4.80615	5.04742	1.59519	-0.030459	5.91543	1.42928
Shijiazhuang	2015	10.82	5.19938	5.22446	4.98333	5.43773	1.61227	0.029559	5.97194	1.68763
Shijiazhuang	2016	10.88	5.31852	5.29276	5.26633	5.481	1.60455	0.277632	6.01535	1.86952
Shijiazhuang	2017	10.94	5.46018	5.38746	5.52457	5.56524	1.65403	0.29267	6.0345	1.9307
Shijiazhuang	2018	11.01	5.50709	5.46254	5.49571	5.65937	1.64746	0.451076	6.0808	2.34709
Shijiazhuang	2019	11.0707	5.56244	5.53661	5.53776	5.6834	1.73332	0.661239	6.1	2.52993
Shijiazhuang	2020	11.1062	5.6004	5.59254	5.55131	5.70743	1.72859	0.764356	6.25197	2.9033
Tangshan	2011	11.09	4.12293	4.08379	4.11676	4.25163	1.37311	0.277632	4.98939	0.692832
Tangshan	2012	11.19	4.5683	4.54212	4.52915	4.71241	1.37732	0.262364	5.09802	0.852137
Tangshan	2013	11.26	4.89732	4.80279	4.89911	5.15537	1.37547	0.322084	4.97666	1.13496
Tangshan	2014	11.3	4.98566	5.02671	4.84166	5.08593	1.38266	0.300105	4.95888	1.22181
Tangshan	2015	11.35	5.14061	5.12319	4.92486	5.48388	1.37906	0.231112	4.96165	1.41427
Tangshan	2016	11.41	5.26429	5.18303	5.23943	5.52847	1.37912	0.405465	4.99543	1.43134
Tangshan	2017	11.47	5.39038	5.29183	5.4523	5.56759	1.44297	0.48858	5.05062	1.5382
Tangshan	2018	11.53	5.43317	5.37311	5.42191	5.62618	1.53384	0.582216	5.12155	1.90042
Tangshan	2019	11.5993	5.48245	5.43703	5.45417	5.66259	1.59652	0.589929	5.2	2.188
Tangshan	2020	11.6857	5.52711	5.49946	5.48519	5.67955	1.78066	0.621089	5.36919	2.6888
Tianjin	2011	10.86	4.3	4.45783	4.2005	3.80198	2.04711	2.0334	5.80478	2.33428
Tianjin	2012	10.9398	4.74267	4.77593	4.72135	4.66627	2.10614	1.99334	5.81362	2.65006
Tianjin	2013	11.0131	5.01735	4.97404	5.04877	5.09626	2.13411	1.99198	5.80762	2.82633
Tianjin	2014	11.072	5.10794	5.1719	5.0075	5.06259	2.15936	1.99742	5.8094	2.8549
Tianjin	2015	11.1318	5.2661	5.25989	5.13055	5.48981	2.20415	2.07443	5.80367	3.18383
Tianjin	2016	11.1873	5.3627	5.30312	5.35232	5.55315	2.22573	1.32176	5.79595	3.23616
Tianjin	2017	11.2439	5.4687	5.38102	5.55663	5.57326	2.24803	1.34807	5.79165	3.28722
Tianjin	2018	11.2966	5.52575	5.46431	5.55941	5.65204	2.27233	0.879627	5.80914	3.55707
Tianjin	2019	11.3421	5.5842	5.5433	5.59816	5.6857	2.38251	0.841326	5.9	3.61111
Tianjin	2020	11.3545	5.62311	5.59675	5.61391	5.72077	2.53565	0.841211	6.02	3.99611
Xingtai	2011	9.85	3.72473	3.37588	3.9836	4.08564	0.695869	0.518794	4.21375	-0.300174
Xingtai	2012	9.93	4.38477	4.2245	4.48255	4.64871	0.755354	0.378437	4.2311	0.305793
Xingtai	2013	10	4.74927	4.59087	4.74814	5.14511	0.638778	0.482426	4.19225	0.462437
Xingtai	2014	10.06	4.73427	4.79827	4.4345	4.95913	0.699836	0.553885	4.16437	0.569916
Xingtai	2015	10.11	5.02526	4.98846	4.83589	5.38477	0.73353	-0.673345	4.17307	1.24013
Xingtai	2016	10.18	5.18232	5.0779	5.19093	5.45367	0.730041	0.530628	4.20123	1.27897
Xingtai	2017	10.24	5.32741	5.21786	5.40725	5.50273	0.725719	0.625938	4.22551	1.34724
Xingtai	2018	10.3	5.36955	5.3065	5.37743	5.54139	0.788847	0.65752	4.24809	1.8315
Xingtai	2019	10.3715	5.43908	5.3845	5.42947	5.61539	0.821143	0.800756	4.4	1.84163
Xingtai	2020	10.4679	5.49549	5.45576	5.47033	5.65576	1.27464	0.881871	4.44255	2.37965
Zhangjiakou	2011	10.11	3.85418	3.75654	3.87016	4.0995	1.08626	-0.210721	4.63546	-0.999375
Zhangjiakou	2012	10.2	4.42401	4.33899	4.44571	4.63016	1.10229	0.231112	4.64012	-0.528543
Zhangjiakou	2013	10.28	4.78774	4.65091	4.79024	5.1368	1.11584	0.270027	4.65956	-0.049538
Zhangjiakou	2014	10.34	4.90008	4.9069	4.80795	5.02874	1.12886	0.371564	4.65458	0.171885
Zhangjiakou	2015	10.39	5.08686	5.01622	4.95336	5.4601	1.13451	0.371564	5.03271	0.576534
Zhangjiakou	2016	10.46	5.23182	5.10099	5.24717	5.55167	1.24317	0.625938	4.73305	0.637361
Zhangjiakou	2017	10.52	5.36017	5.23349	5.44926	5.56198	1.26711	0.548121	4.8019	0.798372
Zhangjiakou	2018	10.59	5.39462	5.33092	5.40883	5.55829	1.50301	0.620577	4.74153	1.11051
Zhangjiakou	2019	10.6592	5.45405	5.39837	5.45168	5.62228	1.51334	0.726635	4.8	1.28945
Zhangjiakou	2020	10.7762	5.50115	5.4633	5.4653	5.67235	1.62996	0.746532	5.20281	1.82042

## Sheet: Sheet2
id	eara	year	IV	DEI
8	Baoding	2011	10.9956	-1.7766
8	Baoding	2012	11.1107	-1.0373
8	Baoding	2013	11.2053	-0.4014
8	Baoding	2014	11.2961	-0.0209
8	Baoding	2015	11.3453	0.0262
8	Baoding	2016	11.4044	-0.2982
8	Baoding	2017	11.465	-0.1477
8	Baoding	2018	11.5192	0.0662
8	Baoding	2019	11.5899	-0.1071
8	Baoding	2020	11.6766	0.5511
1	Beijing	2011	12.1364	1.0278
1	Beijing	2012	12.2515	1.1975
1	Beijing	2013	12.3461	1.3156
1	Beijing	2014	12.4369	1.4363
1	Beijing	2015	12.4861	1.5179
1	Beijing	2016	12.5452	1.4741
1	Beijing	2017	12.6058	1.5725
1	Beijing	2018	12.66	1.7576
1	Beijing	2019	12.7307	1.8892
1	Beijing	2020	12.8175	2.0036
11	Cangzhou	2011	10.3279	-0.59
11	Cangzhou	2012	10.443	-0.6888
11	Cangzhou	2013	10.5376	-1.259
11	Cangzhou	2014	10.6284	-0.5598
11	Cangzhou	2015	10.6776	-0.6014
11	Cangzhou	2016	10.7367	0.0075
11	Cangzhou	2017	10.7973	0.1841
11	Cangzhou	2018	10.8515	-0.0178
11	Cangzhou	2019	10.9222	0.0705
11	Cangzhou	2020	11.0089	0.3812
10	Chengde	2011	10.1037	-1.3374
10	Chengde	2012	10.2188	-0.6426
10	Chengde	2013	10.3134	-0.8073
10	Chengde	2014	10.4041	-0.0715
10	Chengde	2015	10.4534	-0.442
10	Chengde	2016	10.5125	-0.4599
10	Chengde	2017	10.5731	0.0171
10	Chengde	2018	10.6273	0.1382
10	Chengde	2019	10.698	0.3712
10	Chengde	2020	10.7847	0.2086
6	Handan	2011	11.0932	-0.6886
6	Handan	2012	11.2083	-0.816
6	Handan	2013	11.3029	-0.69
6	Handan	2014	11.3936	-0.1651
6	Handan	2015	11.4429	-0.7885
6	Handan	2016	11.502	-0.0319
6	Handan	2017	11.5626	-0.2766
6	Handan	2018	11.6168	0.0168
6	Handan	2019	11.6874	0.0789
6	Handan	2020	11.7742	0.2409
13	Hengshui	2011	10.2517	-2.7717
13	Hengshui	2012	10.3668	-0.7628
13	Hengshui	2013	10.4614	-0.4816
13	Hengshui	2014	10.5521	-0.1974
13	Hengshui	2015	10.6014	-0.4779
13	Hengshui	2016	10.6605	-0.7447
13	Hengshui	2017	10.7211	0.0035
13	Hengshui	2018	10.7753	-0.0229
13	Hengshui	2019	10.846	0.436
13	Hengshui	2020	10.9327	0.2692
12	Langfang	2011	10.7061	-1.6999
12	Langfang	2012	10.8212	-0.6644
12	Langfang	2013	10.9158	-0.6127
12	Langfang	2014	11.0065	-0.4811
12	Langfang	2015	11.0558	-0.5482
12	Langfang	2016	11.1149	-0.246
12	Langfang	2017	11.1755	-0.4443
12	Langfang	2018	11.2297	-0.2685
12	Langfang	2019	11.3004	0.0505
12	Langfang	2020	11.3871	-0.0354
5	Qinhuangdao	2011	10.1502	-1.3788
5	Qinhuangdao	2012	10.2653	-0.6567
5	Qinhuangdao	2013	10.3599	-0.66
5	Qinhuangdao	2014	10.4506	-0.2609
5	Qinhuangdao	2015	10.4999	0.1348
5	Qinhuangdao	2016	10.559	-0.0015
5	Qinhuangdao	2017	10.6196	0.0793
5	Qinhuangdao	2018	10.6738	-0.2632
5	Qinhuangdao	2019	10.7445	0.3845
5	Qinhuangdao	2020	10.8312	0.4247
3	Shijiazhuang	2011	10.6066	0.5721
3	Shijiazhuang	2012	10.7217	0.6727
3	Shijiazhuang	2013	10.8163	0.8125
3	Shijiazhuang	2014	10.907	0.9142
3	Shijiazhuang	2015	10.9563	1.1292
3	Shijiazhuang	2016	11.0154	1.0606
3	Shijiazhuang	2017	11.076	1.1526
3	Shijiazhuang	2018	11.1302	1.0848
3	Shijiazhuang	2019	11.2008	1.2041
3	Shijiazhuang	2020	11.2876	1.2267
4	Tangshan	2011	10.1463	-0.7751
4	Tangshan	2012	10.2614	-0.6254
4	Tangshan	2013	10.356	-0.8748
4	Tangshan	2014	10.4468	-0.1758
4	Tangshan	2015	10.496	-0.1621
4	Tangshan	2016	10.5551	-0.0592
4	Tangshan	2017	10.6157	0.1595
4	Tangshan	2018	10.6699	0.0395
4	Tangshan	2019	10.7406	0.3455
4	Tangshan	2020	10.8274	0.3626
2	Tianjin	2011	11.1722	-3.3045
2	Tianjin	2012	11.2873	-1.0662
2	Tianjin	2013	11.3819	-0.8193
2	Tianjin	2014	11.4727	-0.6342
2	Tianjin	2015	11.5219	-0.3116
2	Tianjin	2016	11.581	-0.1735
2	Tianjin	2017	11.6416	0.1784
2	Tianjin	2018	11.6958	0.6366
2	Tianjin	2019	11.7665	0.8839
2	Tianjin	2020	11.8532	1.1233
7	Xingtai	2011	11.3777	-1.4541
7	Xingtai	2012	11.4928	-0.914
7	Xingtai	2013	11.5874	-1.0334
7	Xingtai	2014	11.6782	-0.1388
7	Xingtai	2015	11.7274	0.0816
7	Xingtai	2016	11.7865	-0.3701
7	Xingtai	2017	11.8471	-0.2253
7	Xingtai	2018	11.9013	0.0494
7	Xingtai	2019	11.972	0.275
7	Xingtai	2020	12.0587	0.0196
9	Zhangjiakou	2011	11.2602	-3.5043
9	Zhangjiakou	2012	11.3754	-6.9078
9	Zhangjiakou	2013	11.4699	-0.368
9	Zhangjiakou	2014	11.5607	-0.1603
9	Zhangjiakou	2015	11.6099	-0.2472
9	Zhangjiakou	2016	11.6691	-0.3401
9	Zhangjiakou	2017	11.7297	-0.0746
9	Zhangjiakou	2018	11.7839	0.0958
9	Zhangjiakou	2019	11.8545	0.1215
9	Zhangjiakou	2020	11.9413	0.4861
